# Supplementary material for: Construction of an Ortholog Database Using the Semantic Web Technology for Integrative Analysis of Genomic Data
Source: PLoS One. 2015 Apr 13;10(4):e0122802. doi: 10.1371/journal.pone.0122802 (PMC4395280; doi:10.1371/journal.pone.0122802)
Supplement: S1 Dataset — The compressed file includes the RDF representation of the OrthoXML example, SPARQL queries, the R source code for executing the SPARQL queries, and a README file. (TGZ) [file pone.0122802.s005.tgz]

Archive with 10 entries (9 files):
- suppl
- suppl/example2.rq
- suppl/example3-2.rq
- suppl/example3-1.rq
- suppl/example1.rq
- suppl/orthoxml_example.ttl
- suppl/example3-2a.rq
- suppl/example3.R
- suppl/README
- suppl/example2a.rq
