# Supplementary material for: Construction of an Ortholog Database Using the Semantic Web Technology for Integrative Analysis of Genomic Data
Source: PLoS One. 2015 Apr 13;10(4):e0122802. doi: 10.1371/journal.pone.0122802 (PMC4395280; doi:10.1371/journal.pone.0122802)
Supplement: S1 Dataset — The compressed file includes the RDF representation of the OrthoXML example, SPARQL queries, the R source code for executing the SPARQL queries, and a README file. (TGZ) [file pone.0122802.s005.tgz › suppl/example2.rq]

define input:inference "mbgd"

PREFIX mbgd: <http://purl.jp/bio/11/mbgd#>
PREFIX mbgdr: <http://mbgd.genome.ad.jp/rdf/resource/>
PREFIX dct: <http://purl.org/dc/terms/>
PREFIX orth: <http://purl.jp/bio/11/orth#>

SELECT ?gene ?reference ?mbgd_begin ?mbgd_end
 ?eggnog_begin ?eggnog_end ?eggnog
WHERE {
    ?mbgd_grp a orth:OrthologGroup ;
              orth:inDataset mbgdr:default ;
              dct:identifier "4971";
              orth:member ?mbgd_mem .
    ?mbgd_mem orth:gene/dct:identifier ?gene ;
              orth:gene/orth:crossReference ?reference ;
              mbgd:domainBegin ?mbgd_begin ;
              mbgd:domainEnd ?mbgd_end .
    ?eggnog_grp a orth:OrthologGroup ;
              dct:identifier ?eggnog ;
              orth:member ?eggnog_mem .
    ?eggnog_mem orth:crossReference+ ?reference ;
              mbgd:domainBegin ?eggnog_begin ;
              mbgd:domainEnd ?eggnog_end .
    { ?eggnog_grp orth:inDataset mbgdr:eggnog_3.0_COG }
    UNION
    { ?eggnog_grp orth:inDataset mbgdr:eggnog_3.0_NOG }
    FILTER (?mbgd_begin <= ?eggnog_end &&
              ?eggnog_begin <= ?mbgd_end)
}
ORDER BY ?gene
