# Supplementary material for: Construction of an Ortholog Database Using the Semantic Web Technology for Integrative Analysis of Genomic Data
Source: PLoS One. 2015 Apr 13;10(4):e0122802. doi: 10.1371/journal.pone.0122802 (PMC4395280; doi:10.1371/journal.pone.0122802)
Supplement: S1 Dataset — The compressed file includes the RDF representation of the OrthoXML example, SPARQL queries, the R source code for executing the SPARQL queries, and a README file. (TGZ) [file pone.0122802.s005.tgz › suppl/example3-2.rq]

PREFIX xsd: <http://www.w3.org/2001/XMLSchema#>
PREFIX orth: <http://purl.jp/bio/11/orth#>
PREFIX up: <http://purl.uniprot.org/core/>
PREFIX mbgdr: <http://mbgd.genome.ad.jp/rdf/resource/>
PREFIX dct: <http://purl.org/dc/terms/>
PREFIX rdfs: <http://www.w3.org/2000/01/rdf-schema#>

SELECT ?phylum ?num_all
 (COUNT(DISTINCT ?organism) AS ?num)
 ((xsd:decimal(?num) / ?num_all) AS ?ratio)
WHERE {
    ?group a orth:OrthologGroup ;
           orth:inDataset mbgdr:default ;
           dct:identifier "12897";
           orth:member ?member .
    ?member orth:organism ?organism .
    ?organism orth:taxon ?taxid .
    ?taxid rdfs:subClassOf* ?taxon .
    ?taxon up:rank up:Phylum ;
           up:scientificName ?phylum .
    {
        SELECT ?taxon (COUNT(?org) AS ?num_all)
        WHERE {
            mbgdr:default orth:organism ?org .
            ?org orth:taxon ?tax .
            ?tax rdfs:subClassOf* ?taxon .
        }
    }
}
ORDER BY ?phylum
