# Supplementary material for: Construction of an Ortholog Database Using the Semantic Web Technology for Integrative Analysis of Genomic Data
Source: PLoS One. 2015 Apr 13;10(4):e0122802. doi: 10.1371/journal.pone.0122802 (PMC4395280; doi:10.1371/journal.pone.0122802)
Supplement: S1 Dataset — The compressed file includes the RDF representation of the OrthoXML example, SPARQL queries, the R source code for executing the SPARQL queries, and a README file. (TGZ) [file pone.0122802.s005.tgz › suppl/example3-1.rq]

define input:inference "mbgd"

PREFIX rdfs: <http://www.w3.org/2000/01/rdf-schema#>
PREFIX go: <http://purl.uniprot.org/go/>
PREFIX mbgd: <http://purl.jp/bio/11/mbgd#>
PREFIX dct: <http://purl.org/dc/terms/>
PREFIX goa: <http://purl.jp/bio/11/goa#>
PREFIX mbgdr: <http://mbgd.genome.ad.jp/rdf/resource/>
PREFIX tax: <http://purl.uniprot.org/taxonomy/>
PREFIX orth: <http://purl.jp/bio/11/orth#>

SELECT DISTINCT ?cluster_id ?label ?description
WHERE {
    ?group a orth:OrthologGroup ;
           orth:inDataset mbgdr:default ;
           dct:identifier ?cluster_id ;
           rdfs:label ?label ;
           dct:description ?description ;
           orth:member/orth:gene ?gene .
    ?gene orth:organism/orth:taxon tax:511145 ;
           mbgd:uniprot/goa:goa go:0009288 .
}
ORDER BY ?label
