# Supplementary material for: Construction of an Ortholog Database Using the Semantic Web Technology for Integrative Analysis of Genomic Data
Source: PLoS One. 2015 Apr 13;10(4):e0122802. doi: 10.1371/journal.pone.0122802 (PMC4395280; doi:10.1371/journal.pone.0122802)
Supplement: S1 Dataset — The compressed file includes the RDF representation of the OrthoXML example, SPARQL queries, the R source code for executing the SPARQL queries, and a README file. (TGZ) [file pone.0122802.s005.tgz › suppl/example1.rq]

define input:inference "mbgd"

PREFIX uniprot: <http://purl.uniprot.org/uniprot/>
PREFIX skos: <http://www.w3.org/2004/02/skos/core#>
PREFIX mbgdr: <http://mbgd.genome.ad.jp/rdf/resource/>
PREFIX goa: <http://purl.jp/bio/11/goa#>
PREFIX mbgd: <http://purl.jp/bio/11/mbgd#>
PREFIX dct: <http://purl.org/dc/terms/>
PREFIX rdfs: <http://www.w3.org/2000/01/rdf-schema#>
PREFIX orth: <http://purl.jp/bio/11/orth#>

SELECT DISTINCT ?cluster_id ?gene_id ?organism ?evidence ?go
WHERE {
    ?group a orth:OrthologGroup ;
        orth:inDataset mbgdr:default ;
        dct:identifier ?cluster_id ;
        orth:member/orth:crossReference+ uniprot:K9Z723 ;
        orth:member/orth:gene ?gene .
    ?gene mbgd:uniprot ?uniprot ;
        dct:identifier ?gene_id ;
        orth:organism/dct:description ?organism .
    ?uniprot ?goa ?go_id .
    ?goa rdfs:subPropertyOf+ goa:goaExperimental ;
         rdfs:label ?evidence .
    ?go_id skos:prefLabel ?go.
}
ORDER BY ?gene_id
