# Supplementary material for: Construction of an Ortholog Database Using the Semantic Web Technology for Integrative Analysis of Genomic Data
Source: PLoS One. 2015 Apr 13;10(4):e0122802. doi: 10.1371/journal.pone.0122802 (PMC4395280; doi:10.1371/journal.pone.0122802)
Supplement: S1 Dataset — The compressed file includes the RDF representation of the OrthoXML example, SPARQL queries, the R source code for executing the SPARQL queries, and a README file. (TGZ) [file pone.0122802.s005.tgz › suppl/example3.R]

library(SPARQL)
library(gplots)

endpoint <- "http://sparql.nibb.ac.jp/sparql"
query.file1 <- "example3-1.rq"
query.file2 <- "example3-2a.rq"

read.query <- function(query.file, arg="") {
  query.lines <- scan(query.file, what="char", sep="\n")
  query.lines <- gsub("\\$ARG", arg, query.lines) # replacing a placeholders in the query
  query.string <- paste(query.lines, collapse="\n")
  return(query.string)
}

### Execute SPARQL query 1 ###
query1.result <- SPARQL(endpoint, read.query(query.file1))
cluster.list <- query1.result$results$cluster_id
label.list <- query1.result$results$label
n_clusters <- length(cluster.list)

### Execute SPARQL query 2 ###
result.list <- c()
phylum.list <- c()
for (i in 1:n_clusters) {
  query2.result <- SPARQL(endpoint, read.query(query.file2, arg=cluster.list[i]))
  result.list[[i]] <- query2.result
  phylum.list <- c(phylum.list, query2.result$results$phylum)
}
phylum.list <- sort(unique(phylum.list))
n_phylum <- length(phylum.list)

### Summarization ###
ratio.mat <- matrix(1:(n_clusters * n_phylum), n_clusters, n_phylum)
num.mat <- matrix(1:(n_clusters * n_phylum), n_clusters, n_phylum)
num.list <- c()
for (i in 1:n_clusters) {
  result <- result.list[[i]]$results
  for (j in 1:n_phylum) {
    ratio <- result$ratio[result$phylum==phylum.list[j]]
    num <- result$num[result$phylum==phylum.list[j]]
    num_all <- result$num_all[result$phylum==phylum.list[j]]
    ratio.mat[i,j] <- ifelse(length(ratio)==1, ratio, 0)
    num.mat[i,j] <- ifelse(length(num)==1, num, 0)
    if (length(num_all)==1) {
      num.list[j] <- num_all
    }
  }
}

### Visualization ###
heatmap.2(ratio.mat, col=rev(heat.colors(256)), cellnote=num.mat, notecex=0.8, notecol="black",
          dendrogram="none", trace="none", density.info="none", key.xlab="Ratio",
          labRow=paste("Cluster ", cluster.list, ", ", label.list, sep=""), offsetRow=-27, adjRow=c(1,NA),
          labCol=paste(phylum.list, " (", num.list, ")", sep=""), srtCol=270, offsetCol=-45, adjCol=c(1,NA))
