# Supplementary material for: Construction of an Ortholog Database Using the Semantic Web Technology for Integrative Analysis of Genomic Data
Source: PLoS One. 2015 Apr 13;10(4):e0122802. doi: 10.1371/journal.pone.0122802 (PMC4395280; doi:10.1371/journal.pone.0122802)
Supplement: S1 Dataset — The compressed file includes the RDF representation of the OrthoXML example, SPARQL queries, the R source code for executing the SPARQL queries, and a README file. (TGZ) [file pone.0122802.s005.tgz › suppl/README]

orthoxml_example.ttl: RDF representation of OrthoXML example.
example1.rq: SPARQL query shown in Figure 4B.
example2.rq: SPARQL query shown in Figure 5B.
example2a.rq: More complex SPARQL query to compare ortholog groups from different databases.
example3-1.rq: SPARQL query shown in Figure 6B.
example3-2.rq: SPARQL query shown in Figure 6C.
example3-2a.rq: Almost same as example3-2.rq, but the cluster ID "12897" is replaced by the placeholder "$ARG."
example3.R: R source code for execution of SPARQL queries example3-1.rq and example3-2a.rq.
