# Supplementary material for: Construction of an Ortholog Database Using the Semantic Web Technology for Integrative Analysis of Genomic Data
Source: PLoS One. 2015 Apr 13;10(4):e0122802. doi: 10.1371/journal.pone.0122802 (PMC4395280; doi:10.1371/journal.pone.0122802)
Supplement: S1 Dataset — The compressed file includes the RDF representation of the OrthoXML example, SPARQL queries, the R source code for executing the SPARQL queries, and a README file. (TGZ) [file pone.0122802.s005.tgz › suppl/example2a.rq]

# Comparison between a MBGD cluster with eggNOG (r_overlap > 0.5, F_measure > 0.7)
define input:inference "mbgd"

PREFIX void: <http://rdfs.org/ns/void#>
PREFIX dct: <http://purl.org/dc/terms/>
PREFIX xsd: <http://www.w3.org/2001/XMLSchema#>
PREFIX orth: <http://purl.jp/bio/11/orth#>
PREFIX mbgd: <http://purl.jp/bio/11/mbgd#>
PREFIX mbgdr: <http://mbgd.genome.ad.jp/rdf/resource/>

SELECT ?n_mbgd ?n_common_seq ?n_eggnog ?eggnog_id ?r1 ?r2 ?f_measure ?group_relation
WHERE {
    ?mbgd_grp a orth:OrthologGroup ;
              orth:inDataset mbgdr:default ;
              dct:identifier "8133" .

    ### MBGD group size ###
    {
        SELECT ?mbgd_grp (COUNT(?mbgd_gene) AS ?n_mbgd)
        WHERE {
            ?mbgd_grp orth:member/orth:gene ?mbgd_gene .
        }
    }

    ### eggNOG group ###
    ?eggnog_grp a orth:OrthologGroup ;
                dct:identifier ?eggnog_id .
    { ?eggnog_grp void:inDataset mbgdr:eggnog_3.0_COG }
    UNION
    { ?eggnog_grp void:inDataset mbgdr:eggnog_3.0_NOG }

    ### eggNOG group size ###
    {
        SELECT ?eggnog_grp (COUNT(?eggnog_gene) AS ?n_eggnog)
        WHERE {
            ?eggnog_grp orth:member/orth:protein ?eggnog_gene .
        }
    }

    ### Count common sequences between MBGD and eggNOG groups ###
    {
        SELECT ?mbgd_grp ?eggnog_grp (COUNT(DISTINCT ?common_seq) AS ?n_common_seq)
        WHERE {
            {
                SELECT DISTINCT ?mbgd_grp ?eggnog_grp ?common_seq
                WHERE {
                    ?mbgd_grp orth:member ?mbgd_mem .
                    ?mbgd_mem orth:gene/orth:crossReference ?common_seq ;
                              mbgd:domainBegin ?mbgd_begin ;
                              mbgd:domainEnd ?mbgd_end .
                    ?eggnog_grp orth:member ?eggnog_mem .
                    ?eggnog_mem orth:protein/orth:crossReference ?common_seq ;
                              mbgd:domainBegin ?eggnog_begin ;
                              mbgd:domainEnd ?eggnog_end .
                    BIND (IF(?mbgd_begin < ?eggnog_begin, ?mbgd_begin, ?eggnog_begin) AS ?total_begin)
                    BIND (IF(?mbgd_begin < ?eggnog_begin, ?eggnog_begin, ?mbgd_begin) AS ?overlap_begin)
                    BIND (IF(?mbgd_end < ?eggnog_end, ?eggnog_end, ?mbgd_end) AS ?total_end)
                    BIND (IF(?mbgd_end < ?eggnog_end, ?mbgd_end, ?eggnog_end) AS ?overlap_end)
                    BIND ((?total_end - ?total_begin + 1) AS ?total_len)
                    BIND ((?overlap_end - ?overlap_begin + 1) AS ?overlap_len)
                    BIND ((xsd:decimal(?overlap_len) / ?total_len) AS ?r_overlap)
                    FILTER (?r_overlap > 0.5)
                }
            }
        }
    }

    ### Determine the relationship between MBGD and eggNOG groups ###
    BIND ((xsd:decimal(?n_common_seq) / ?n_mbgd) AS ?r1)
    BIND ((xsd:decimal(?n_common_seq) / ?n_eggnog) AS ?r2)
    BIND (((2*?r1*?r2)/(?r1+?r2)) AS ?f_measure)
    BIND (IF(?f_measure > 0.7, "equiv", IF(?r1 > 0.7, "super", IF(?r2 > 0.7, "sub", "others"))) AS ?group_relation)
}
ORDER BY DESC(?f_measure)
